# Supplementary material for: Intravenous Thrombolysis for Ischemic Stroke Patients with Pituitary Neoplasms: A Nationwide Study and Scoping Review
Source: NeuroSci. 2026 Feb 2;7(1):19. doi: 10.3390/neurosci7010019 (PMC12922147; doi:10.3390/neurosci7010019)
Supplement: Supplementary file 1 [file neurosci-07-00019-s001.zip]

Archive with 1 entries (1 files):
- neurosci-4002493-supplementary.pdf
